# Supplementary material for: A CSB-PAF1C axis restores processive transcription elongation after DNA damage repair
Source: Nat Commun. 2021 Feb 26;12:1342. doi: 10.1038/s41467-021-21520-w (PMC7910549; doi:10.1038/s41467-021-21520-w)
Supplement: Supplementary file 4 — Source Data [file 41467_2021_21520_MOESM4_ESM.xlsx]

## Sheet: Fig1c
Fig 1c

## Sheet: Fig1d
Fig 1d

## Sheet: Fig1f
Fig 1f

## Sheet: Fig1h
Fig 1h

## Sheet: Fig2a
Fig2a: EU levels after transcription inhibitor treatment
DMSO	LDC 3h	LDC 6h	LDC 8h			Count
71.6694	62.3501	39.6406	36.187			DMSO	LDC 3h	LDC 6h	LDC 8h
93.7638	75.1953	51.8033	62.0493			448	428	446	426
80.2458	77.2682	51.0502	57.7739
92.3652	63.0893	42.7111	32.491
68.8421	77.0354	37.5211	36.2975			DMSO	LDC 3h	LDC 6h	LDC 8h
83.2936	59.9866	48.4216	48.6788		5th percentile	59.1072	30.8342	18.0514	17.1833
96.9825	68.7613	46.0279	42.6422		25th percentile	79.1753	45.0373	28.048	24.6527
58.3165	87.5785	41.3649	35.6124		50th percentile	96.5684	56.0601	41.1214	33.828
58.7469	70.4467	46.2493	40.3749		75th percentile	112.87	68.3157	53.3772	45.3773
85.2237	85.9343	36.577	30.6674		95th percentile	155.431	83.7906	68.541	61.5125
92.6907	60.2765	46.4012	50.5928
105.97	93.8753	48.2774	60.0388
47.1996	77.6103	41.9947	66.7905
76.5399	82.6905	50.9049	62.8589
83.795	61.5757	50.1973	79.6827
97.961	101.828	54.9954	60.5887
124.388	77.0213	40.8153	61.7129
130.795	88.145	58.8822	43.0114
89.8	74.4618	44.1591	54.736
84.988	80.6201	50.1777	64.9644
93.9427	81.4994	59.0809	52.5232
96.5543	52.4692	41.9477	54.5836
99.0989	86.7219	68.0203	48.7026
81.8153	94.4066	67.0267	53.9878
70.2522	67.582	47.1386	45.3736
75.6072	71.5191	62.7563	51.3955
72.6143	63.0536	62.7171	57.8283
93.1258	71.3186	38.5821	41.047
75.1811	72.5571	46.1098	56.0008
77.4653	76.4573	53.4166	55.0895
59.1779	73.4364	51.6252	65.5773
74.3612	74.3651	59.3534	39.3971
53.2182	69.7208	47.8067	60.1368
59.0774	75.4078	66.1709	57.0677
74.9815	68.4894	40.3151	52.9182
60.5244	49.3782	52.133	72.6376
82.07	47.2868	50.4428	51.0857
77.0227	56.6185	47.4654	71.7084
76.1151	70.5184	37.0261	67.1113
71.2317	63.3106	59.2854	56.5547
86.1117	54.7633	59.0119	46.6822
79.9418	66.3735	61.7936	56.267
71.3623	57.2492	60.7704	41.1889
67.3145	54.8516	54.8273	31.8139
74.757	69.9404	52.5853	42.7347
85.3638	66.5062	53.2587	26.3345
71.5126	80.8986	49.9761	47.4005
77.6523	77.1141	71.4384	48.8854
82.1329	65.0656	39.2672	42.684
98.9334	77.9668	60.8884	37.3072
103.29	61.2189	52.3014	48.3398
107.642	59.3596	67.9119	30.5376
108.66	64.0366	36.8788	44.0007
104.145	63.2727	48.9774	63.1279
87.4224	65.1308	60.5068	34.0926
109.49	73.004	68.5638	35.5575
104.28	53.0547	38.4883	33.9385
175.785	96.1341	45.0689	58.627
70.3734	64.3992	41.676	36.071
110.764	68.6176	55.0708	40.8153
74.2049	75.1208	42.5635	36.2977
92.0908	85.0968	49.9037	39.9837
92.4714	69.4594	40.504	37.5579
119.803	61.385	45.3257	56.5833
90.2418	70.4857	32.787	43.6396
105.772	79.6643	40.8933	53.2502
108.017	63.6629	47.0841	44.5134
95.1964	69.7248	52.831	47.9514
93.243	72.5898	44.2535	43.8772
100.312	80.3049	36.358	37.9116
90.5183	78.783	60.6484	44.666
111.69	85.4798	38.8078	50.3554
104.171	76.0398	45.5461	53.7347
91.9715	104.703	41.6049	44.7969
74.7786	62.5652	43.2629	45.635
88.6781	59.5421	62.2227	39.2051
133.82	58.4528	41.6667	66.0814
100.463	50.4273	37.7825	72.2211
75.1445	48.3445	55.8206	55.9133
116.093	56.3392	55.2932	49.1628
120.934	46.986	56.5896	47.7071
125.668	51.1905	66.0126	43.4097
105.9	74.7476	41.1604	42.5647
155.795	47.3155	72.8166	48.3075
102.491	62.5654	43.0535	61.5405
109.705	83.0529	48.3728	45.9487
114.372	69.0128	64.5349	58.4308
197.42	56.0859	47.6953	57.0159
175.423	63.5524	48.3446	49.5434
180.504	68.2855	70.4071	62.4676
188.968	100.534	54.7334	36.6448
159.365	83.6191	84.9798	62.9167
233.022	61.1401	62.2888	87.0724
132.757	91.959	74.4067	101.584
186.223	70.0331	66.3539	32.8205
95.082	68.6347	60.3625	30.0174
107.107	54.152	73.3741	24.0938
119.389	86.5058	41.3216	29.7654
88.6981	75.3953	86.2745	19.5679
98.2051	77.0926	85.7927	32.0168
78.7177	61.0323	55.2245	22.3461
86.1068	89.7512	73.253	29.7399
101.108	69.5353	58.7105	27.3777
101.329	58.9325	46.0387	23.1666
76.9711	57.0782	56.374	34.1454
94.0695	85.16	51.3188	27.3411
102.812	75.1279	52.2054	38.2964
97.8498	61.9896	37.7565	55.8646
74.2463	56.0343	63.8389	32.471
83.5979	39.9235	66.8553	49.4243
98.4556	61.2516	52.9716	37.0367
90.9122	46.4476	39.9098	32.5148
87.7951	58.8093	41.6231	32.3218
93.7725	54.4763	39.3318	21.5664
80.3796	62.5815	52.7507	53.2302
91.8816	60.738	35.0719	52.5316
104.772	48.4207	40.3759	43.8612
58.8189	50.9329	39.315	40.9774
99.2466	43.1168	44.4252	33.8601
162.853	49.8328	33.2015	20.1889
120.975	64.1131	35.4537	34.3009
126.23	47.0867	39.5049	32.7397
104.722	37.3876	36.8201	39.0948
101.694	29.9892	55.7965	29.4976
94.0586	62.7889	46.1641	33.7959
80.2733	61.3966	47.3901	35.4704
90.8987	49.5676	57.9079	31.9508
91.7957	45.9553	59.0144	38.248
109.584	49.5055	67.3089	38.6276
112.34	46.1356	64.6047	42.7621
138.992	43.7367	58.727	49.3546
101.94	45.1748	55.8635	38.0551
107.585	42.092	70.2151	36.3785
131.771	32.9029	63.6771	45.4408
99.314	50.3575	72.6637	55.0195
107.213	40.5575	64.0689	43.0537
94.0919	36.2558	73.1638	54.3752
121.176	57.3619	50.7514	51.7062
105.401	44.5675	67.9567	63.6813
157.928	55.6787	63.1767	39.7676
93.7622	66.6854	37.8972	41.9899
117.556	49.7273	62.0058	54.7779
125.695	65.9571	59.8172	40.9984
108.989	68.7255	56.6238	30.8345
109.98	55.926	64.1942	52.9524
153.867	69.1473	42.5876	51.8376
114.387	63.1074	53.6606	42.4568
169.049	62.099	29.8758	40.9346
127.359	79.4466	55.1465	36.9562
102.039	82.9585	40.5955	32.8809
68.7321	59.8225	41.0825	42.9077
74.245	71.6395	61.6583	51.0704
93.214	74.6524	41.9836	53.9486
49.2599	77.2922	31.0661	50.2543
74.2763	77.4694	35.2139	59.4319
76.9248	76.6976	54.9733	58.5776
60.4372	69.5299	35.2955	34.3284
98.9934	82.0209	43.9691	71.1093
50.7858	70.7394	44.6804	38.4713
90.6431	85.7679	41.7674	38.9656
111.522	70.3206	43.0705	21.5423
96.6615	44.4346	44.5656	38.3629
48.2138	52.366	40.0208	32.7746
81.6403	54.1172	47.1517	45.4985
95.6501	21.1824	64.2719	40.9099
32.6972	59.3113	40.754	43.4885
76.007	58.4965	51.337	38.2557
94.7382	50.2676	55.5176	40.5121
90.9889	50.5696	48.1047	34.0004
25.4231	55.8112	54.5939	28.4863
94.7866	46.1375	49.3525	37.9589
91.5472	63.6432	45.7048	43.5693
89.4129	46.3967	59.7848	31.1869
136.857	50.3566	46.6514	41.1569
79.4321	52.0448	46.1709	42.4089
77.0607	46.0316	55.6441	29.0451
95.9447	41.982	55.6475	39.2617
148.841	79.9557	37.1568	50.5165
116.21	51.2251	57.8058	35.548
88.2399	76.899	61.096	43.7327
97.8934	82.6318	65.2989	46.5257
122.809	64.9807	58.4163	48.7909
101.851	87.1746	73.551	41.7342
112.857	92.3525	68.5592	55.742
150.186	74.1386	82.7467	44.3336
97.5993	83.8829	65.579	40.1973
122.222	81.6691	66.4994	33.9629
113.095	61.2861	42.3019	39.028
104.486	76.1831	37.3957	43.6418
112.208	81.3416	80.8795	50.2079
126.686	47.2702	45.568	53.1811
128.293	62.6186	73.3633	38.2415
89.6916	60.1966	71.9346	45.8796
76.6877	67.5492	50.0722	53.1914
99.8343	64.9581	58.9629	61.4282
160.766	53.0191	65.6283	46.882
93.5162	78.8787	47.5533	48.0337
89.9266	47.3638	62.1381	73.3718
43.7034	68.9645	37.8062	47.5756
24.0921	70.7413	38.5071	39.8999
125.108	99.9426	54.1455	62.9236
118.081	63.7527	46.0568	50.6228
127.293	52.1472	54.2453	53.1047
109.702	69.9304	55.172	52.1738
121.099	75.9531	58.9326	53.7057
130.423	45.6711	65.3312	49.8991
125.615	69.8362	40.9797	60.7737
140.913	60.7816	39.3632	46.2816
110.075	54.8126	42.6011	42.3333
118.916	45.8848	72.584	48.5444
114.106	66.5855	68.4867	36.322
106.015	71.6231	46.8003	42.9743
103.256	64.4622	48.2992	52.4354
105.592	50.2927	54.8341	12.8034
110.266	68.6076	51.6188	18.5069
90.9482	62.9739	47.9267	28.2082
67.6313	67.725	55.5651	20.4803
90.4419	63.0524	51.0647	18.0537
92.9391	74.6413	54.2872	19.0149
139.208	84.3187	37.7439	20.9218
73.1533	42.3742	55.3795	23.7903
121.414	40.4175	48.0523	28.6716
76.6252	38.2383	61.6227	21.9493
60.4979	40.079	51.8249	19.4607
59.8793	44.8476	39.154	16.978
105.609	25.8835	41.5189	27.5058
73.3238	44.5711	51.1975	23.327
81.798	34.9994	45.9898	30.3538
74.2618	35.3894	52.1706	29.5872
81.7753	30.2279	63.3688	17.8115
84.7961	31.0391	74.5838	17.4169
117.654	32.9398	42.851	19.6684
94.3053	31.2142	70.111	22.0131
91.3712	33.1234	59.386	14.7537
93.8854	38.8715	46.919	16.6653
132.069	41.6281	47.5166	26.9936
83.8867	40.4469	70.1859	31.6197
98.3775	39.0651	49.2131	22.366
121.99	13.5201	47.6461	22.5424
101.735	38.9402	56.7642	20.6202
128.606	31.4952	40.2274	24.4039
99.9199	29.7817	64.6103	19.9412
111.76	40.3528	63.2699	22.8166
81.0692	39.6115	47.4599	19.8112
78.2265	34.1501	62.1585	13.293
57.3098	36.2941	54.6253	15.7259
75.2357	36.4629	20.0143	19.2427
79.039	46.2525	17.2895	17.3396
61.3803	32.7852	25.9652	17.1757
85.3019	51.6487	24.2141	16.4152
82.1421	29.5056	18.3346	19.3785
77.044	31.2877	23.9599	14.2163
59.3516	35.8991	28.8128	21.6394
56.5662	55.0997	21.133	19.8134
55.4057	55.9567	28.7367	15.9113
77.9297	47.6499	32.9037	16.4787
58.2185	56.3241	20.989	12.0811
49.8695	47.3856	16.7525	7.87748
110.612	55.2366	17.662	10.2425
81.0016	54.6215	16.2726	15.714
189.724	60.746	18.8889	39.2429
178.875	59.9455	14.866	27.758
110.144	49.5158	18.1559	30.986
110.006	56.6723	19.8407	19.2027
110.351	66.2896	16.2665	33.4929
105.218	56.0021	22.2076	27.2375
109.475	57.7378	15.9862	29.1609
87.0091	50.2793	20.0858	32.7537
97.3216	58.2959	16.4814	34.5383
59.83	50.8316	24.2787	32.4077
75.4114	27.9567	18.4025	21.449
69.2348	32.2677	18.7672	31.2792
56.4116	28.8872	22.6582	22.0143
91.4009	20.5404	25.3125	26.966
76.9236	30.6653	24.4096	25.539
62.9386	30.1849	30.5714	19.1372
71.9226	25.1749	20.6931	18.4921
108.248	34.2137	21.5025	21.986
65.5507	27.5782	25.652	49.8913
79.8233	40.0731	16.7616	27.8221
94.0174	30.8003	21.0957	30.3488
110.542	30.8972	16.3728	27.4408
91.2647	39.7287	19.1569	20.9791
97.4853	38.2648	17.9987	22.7331
92.0077	40.7768	20.1497	25.6243
86.216	45.0978	28.8252	38.499
106.005	63.8232	19.5586	32.0923
100.433	47.2015	24.5784	31.1519
59.1627	53.2836	24.753	24.4647
98.6851	59.0131	22.3323	21.9709
60.8248	46.9216	24.105	32.2187
75.871	46.7244	32.015	26.1223
33.5332	44.2227	20.2915	21.3141
74.7495	62.4215	25.388	28.1841
96.4756	60.056	22.0566	28.6599
87.5472	50.9442	21.6215	25.8014
76.7428	50.1671	34.8931	35.6047
55.877	47.3919	46.1172	22.0916
69.7569	46.4087	39.0291	26.1881
63.7482	53.1071	36.0212	21.7314
77.9932	53.2263	45.5909	23.683
79.5324	57.3991	45.3108	24.0566
96.8585	67.4642	32.9142	23.0163
86.2996	67.4101	33.4502	19.7477
94.6599	55.8569	60.9609	26.7848
93.0472	58.9335	34.8592	24.4912
91.291	54.6398	42.4572	36.843
70.0728	47.8347	38.7881	25.6357
78.8486	44.7718	39.1836	34.3468
81.9699	80.3394	36.8281	28.6822
77.7866	54.9563	44.6328	28.6512
92.7165	65.8279	34.6694	27.8979
101.014	65.7016	28.3798	28.428
79.2208	57.8804	24.4559	34.595
87.8172	61.8571	33.6653	38.9091
92.3703	62.8844	41.2606	40.5359
64.8152	67.4623	30.9653	25.5558
96.5824	58.122	34.3191	29.243
44.5175	54.2398	33.3896	38.9127
77.8133	68.5973	34.8657	23.2544
70.734	67.1198	26.6754	22.2611
76.9978	37.7572	32.3307	18.384
66.1525	30.9254	32.5821	19.6003
65.1913	36.8843	34.9906	27.3318
74.0626	38.7856	32.442	18.203
84.4439	37.3092	41.9879	16.8636
45.9024	32.6461	31.9727	30.2061
67.5519	43.9261	36.7091	24.2807
73.9032	26.9189	32.893	40.2882
79.2506	19.2347	26.9099	35.6927
94.1217	41.7359	31.4115	33.1158
66.6645	31.0731	31.0332	51.9709
125.267	34.5154	51.5681	45.3786
130.8	43.569	15.0799	33.5913
92.6855	19.1861	53.9918	27.8605
84.0043	40.0106	27.2016	40.0581
146.008	67.1914	25.1263	21.2659
188.46	44.9772	46.0963	21.8276
142.177	65.7926	42.027	28.1027
154.756	71.5926	27.9417	24.0156
119.367	71.35	50.2402	24.4963
102.746	66.0032	43.2527	15.8784
105.626	64.4343	33.759	15.7362
91.2478	61.5731	35.3461	20.888
102.462	71.8739	46.706	17.7878
144.516	73.5445	43.4873	18.8063
115.038	71.7719	33.9818	20.0162
70.4846	50.1246	34.3242	17.2061
84.4394	68.4064	34.7907	14.5623
90.6993	42.7786	41.7857	31.351
90.7115	33.2344	27.4507	30.0887
90.3035	43.3494	21.7019	29.7342
158.489	45.0794	22.8973	32.9672
142.146	43.07	29.4922	32.4845
121.356	45.0573	22.6551	30.6681
133.811	59.3842	20.4996	28.5153
110.349	41.8428	25.842	31.2885
112.132	30.7454	24.3339	37.2543
114.38	53.7443	25.9465	33.5102
108.196	51.28	17.2103	30.9711
120.081	44.782	27.1848	24.3801
136.971	48.8163	9.35093	41.2863
136.539	47.3956	23.4714	33.3466
85.9025	48.6057	27.3144	28.8659
106.757	49.68	28.3667	27.8812
99.6223	46.4462	23.5971	38.3751
76.5301	53.2077	23.8687	26.1406
109.287	47.0737	22.1656	19.4976
77.289	68.0514	27.4745	22.3882
112.369	58.2835	25.8355	19.8011
106.924	48.4779	18.6364	17.5892
85.5489	34.1125	26.3462	16.5633
85.3239	46.7361	22.3385	19.2096
106.066	58.1497	24.8114	29.2643
119.003	42.3434	28.6326	15.5263
100.821	67.5057	25.4071	18.6589
94.1424	46.0868	24.1649	27.0767
78.4137	36.2197	29.7795	27.2298
105.869	54.2558	25.5239	25.334
81.8946	54.6893	30.6603	28.6561
109.573	48.4193	15.5409	18.3674
122.151	63.5484	22.1387	20.6573
94.0776	43.8269	24.1876	26.1492
159.018	45.6369	27.3585	21.2099
103.862	34.8477	20.8612	28.3207
101.031	35.8841	31.1113	25.9447
147.138	42.6806	22.4086	22.565
96.984	37.4774	32.7646	23.8625
101.868	46.0914	24.4714	20.2669
93.0961	35.1057	28.6758	21.4842
154.166	41.773	19.7295	20.8842
101.422	62.1784	33.9229	22.1665
91.5228	51.7479	35.9079	19.0449
152.644	44.7815	31.2307	16.5014
118.021	42.846	34.1998	21.1578
112.91	42.2223	37.0836	30.5383
129.532	42.8978	33.0649	22.4301
122.314	49.498	36.5176	25.1221
124.775	48.4573	42.8108	31.3346
153.71	65.6569	35.7581	25.8487
153.059	45.9225	15.5244	26.1181
137.599	53.8353	40.3265	18.5466
97.6141	51.9318	34.2336	34.5951
106.134	48.4049	30.0814	26.7933
203.452	42.4435	41.8431	26.2511
139.127	10.3247	34.264	34.0562
102.121	17.6695	44.2384	29.17
184.433	45.9901	34.128	25.4505
113.535	41.6539	29.139	31.2168
189.784	41.0019	25.2783	28.4847
137.61	53.166	29.4135	37.6985
160.073	50.8048	26.784	30.9916
95.0607	41.5757	25.3432	27.0202
111.667	53.0514	19.932	31.5114
128.339	40.8984	30.1029	34.6508
108.889	55.9706	22.4768	25.9653
110.451	58.2341	20.9937	45.679
147.366	70.0647	28.8217	38.3565
111.841	63.7436	29.7678	46.8883
123.194	56.435	21.4176	52.0865
75.3303	39.854	19.2466	33.6956
108.744	68.1929	26.8176	33.9331
97.8015	18.0986	24.0194	36.447
87.9586	59.6411	19.4326	40.0038
69.271	67.0779	25.9947	47.4277
100.557	70.5172	41.8594	40.0703
76.8895	59.8224	12.4292
67.8325	59.6102	14.5514
93.1399		26.4719
74.4292		24.7755
70.1689		26.2174
60.7712		26.4611
62.323		26.3057
134.033		26.9736
111.301		15.4912
134.577		32.4548
135.055		21.7659
138.413		30.1607
137.828		17.3037
140.247		37.2359
138.619		22.0662
117.783		17.3983
110.052		32.8218
101.491		38.2635
125.767		18.0166
162.614		17.8292
137.157
117.867

## Sheet: Fig2b
Fig2b

## Sheet: Fig2c
Fig2c

## Sheet: Fig2d
Fig2d

## Sheet: Fig2e
Fig2e

## Sheet: Fig3b
Fig3b

[truncated: 21 more sheets: Fig3c, Fig3d, Fig3e,f, Fig4b,c, Fig4d,e, Fig4f, Fig4g,h, Fig5a, Fig7j AND FigS6_ubH2B, FigS1a, FigS1c, FigS1e, FigS1k, FigS2a, FigS2b, FigS2d, FigS2e, FigS2g, FigS3b, FigS3c …]
